# Supplementary material for: ISG15 suppresses ovulation and female fertility by ISGylating ADAMTS1
Source: Cell Biosci. 2023 May 11;13:84. doi: 10.1186/s13578-023-01024-4 (PMC10176748; doi:10.1186/s13578-023-01024-4)
Supplement: Supplementary file 4 — Additional file 4: Table S1. Identification of ISG15 interacting partners in mGCs. [file 13578_2023_1024_MOESM4_ESM.xlsx]

## Sheet: Sheet1
Additional file 4. Table S1. Identification of ISG15 interacting partners in mGCs
Identified Proteins	Protein names	Gene names
E9Q1Y9	Keratin 83	Krt83
Q4FJR9	G1p2 protein	Isg15
Q99LF4	tRNA-splicing ligase RtcB homolog	Rtcb
E9Q454	Tropomyosin alpha-1 chain	Tpm1
A0A2R8VHP3	Predicted pseudogene 5478	Gm5478
P47753	F-actin-capping protein subunit alpha-1	Capza1
A0A0R4J049	Protein arginine N-methyltransferase 5	Prmt5
Q3TGE1	Uncharacterized protein	Actr3
Q8K0Y2	Keratin, type I cuticular Ha3-I	Krt33a
Q64012	RNA-binding protein Raly	Raly
A3KGU9	Spectrin alpha chain, non-erythrocytic 1	Sptan1
Q3UK56	Uncharacterized protein	Rps3
Q5DQJ3	Capping protein (Actin filament) muscle Z-line, alpha 2, isoform CRAc	Capza2
B9EKT8	Uncharacterized protein	Cep162
A0A286YCV9	Kinesin family member 13B	Kif13b
Q80TA9	Ectopic P granules protein 5 homolog	Epg5
Q497I4	Keratin, type I cuticular Ha5	Krt35
E9Q3J7	Predicted gene 3020	Gm3020
Q7TSF1	Desmoglein-1-beta	Dsg1b
E9Q456	Tropomyosin alpha-1 chain	Tpm1
Q9CX56	26S proteasome non-ATPase regulatory subunit 8	Psmd8
Q3TL33	Uncharacterized protein	Calu
Q58E56	Igh protein	Igh
Q9D1M4	Eukaryotic translation elongation factor 1 epsilon-1	Eef1e1
B0LAC7	Myosin light polypeptide 6 alkali smooth muscle and non-muscle protein (Fragment)	Myl6
Q3TF87	Uncharacterized protein	Dars
Q8BZS4	Uncharacterized protein	Prss23
O35593	26S proteasome non-ATPase regulatory subunit 14	Psmd14
P35922	Synaptic functional regulator FMR1	Fmr1
E9Q555	E3 ubiquitin-protein ligase RNF213	Rnf213
P80316	T-complex protein 1 subunit epsilon	Cct5
A0A0R4J0I6	Acyl-CoA dehydrogenase family member 11	Acad11
Q9DBK7	MCG18845, isoform CRAd	Uba7
Q99JX4	Eukaryotic translation initiation factor 3 subunit M	Eif3m
Q9D0I9	Arginine--tRNA ligase, cytoplasmic	Rars
P97350	Plakophilin-1	Pkp1
Q8BU30	Isoleucine--tRNA ligase, cytoplasmic	Iars
Q3TKM9	Actin-related protein 2/3 complex subunit 5	Arpc5
Q9CQ19	Myosin regulatory light polypeptide 9	Myl9
Q61344	Beta-tropomyosin	Tpm2
B9EIU1	Glutamyl-prolyl-tRNA synthetase	Eprs
Q3TLP8	RAS-related C3 botulinum substrate 1, isoform CRAa	Rac1
Q3UAS2	Uncharacterized protein	Capza1
O70456	14-3-3 protein sigma	Sfn
E9QB02	Methionine--tRNA ligase, cytoplasmic	Mars
Q3UZG4	Aminoacyl tRNA synthase complex-interacting multifunctional protein 1	Aimp1
Q9R226	KH domain-containing, RNA-binding, signal transduction-associated protein 3	Khdrbs3
Q6NXH9	Keratin, type II cytoskeletal 73	Krt73
P97857	A disintegrin and metalloproteinase with thrombospondin motifs 1	Adamts1
Q3TXM9	Uncharacterized protein	Srsf9
Q9DBZ5	Eukaryotic translation initiation factor 3 subunit K	Eif3k
Q9CPY7	Cytosol aminopeptidase	Lap3
P54071	Isocitrate dehydrogenase [NADP], mitochondrial	Idh2
O55029	Coatomer subunit beta	Copb2
Q8R4B4	Down syndrome cell adhesion molecule-like protein (Fragment)	Dscaml1
F7AA26	Paralemmin A kinase anchor protein (Fragment)	Pakap
Q3V117	ATP-citrate synthase	Acly
