# Supplementary material for: ISG15 suppresses ovulation and female fertility by ISGylating ADAMTS1
Source: Cell Biosci. 2023 May 11;13:84. doi: 10.1186/s13578-023-01024-4 (PMC10176748; doi:10.1186/s13578-023-01024-4)
Supplement: Supplementary file 6 — Additional file 6: Table S2. The sequences of primers and siRNAs used in this study. [file 13578_2023_1024_MOESM6_ESM.xlsx]

## Sheet: Sheet1
Additional file 6. Table S2. The sequences of primers and siRNA used in this study
Primers used in qRT-PCR analyses
Primer name	Sequence (5' to 3')	Applications
Isg15-F	GATTGCCCAGAAGATTGG	Real-time quantitative PCR
Isg15-R	CTGCGTCAGAAAGACCTCAT	Real-time quantitative PCR
Adamts1-F	CAAGCATCCCAGCATTAGG	Real-time quantitative PCR
Adamts1-R	TCCAACATCTGCCATTCC	Real-time quantitative PCR
Ptgs2-F	TATCAGGTCATTGGTGGAG	Real-time quantitative PCR
Ptgs2-R	AGGGATGTGAGGAGGGT	Real-time quantitative PCR
Has2-F	ATTGTTGGCTACCAGTTTATC	Real-time quantitative PCR
Has2-R	TCAAGGGACTTCTTCATTTT	Real-time quantitative PCR
Runx2-F	ACATGGACGGCTACTGCT	Real-time quantitative PCR
Runx2-R	CTTTGCTCAAGGGTTGGT	Real-time quantitative PCR
Tnfaip6-F	AAGGAAAGAATTACAGGCACT	Real-time quantitative PCR
Tnfaip6-R	GCTCCCAATGGTCAAGG	Real-time quantitative PCR
Ptx3-F	CCCGCAGGTTGTGAAAC	Real-time quantitative PCR
Ptx3-R	GGGACTGGGAACTGAGGTA	Real-time quantitative PCR
Areg-F	AAAGGCAGAAGGAATAAGA	Real-time quantitative PCR
Areg-R	CACCGTTCACCAAAGTAA	Real-time quantitative PCR
Ereg-F	ACATGGACGGCTACTGCT	Real-time quantitative PCR
Ereg-R	CTTTGCTCAAGGGTTGGT	Real-time quantitative PCR
Uba7-F	CCTGCGATGTCAGAACTAC	Real-time quantitative PCR
Uba7-R	GCCCGCTTACCACCTTAT	Real-time quantitative PCR
Ube2l6-F	CCATACCTTCGCCAACT	Real-time quantitative PCR
Ube2l6-R	GGAAATCAATCCGCACTT	Real-time quantitative PCR
Herc6-F	TCTGGGCAGTTGGCTCT	Real-time quantitative PCR
Herc6-R	GGGCTGGGCTGTAGTTG	Real-time quantitative PCR
Usp18-F	CTCGGTGATACCAAGGAA	Real-time quantitative PCR
Usp18-R	CCAGGTGACCCAACAAA	Real-time quantitative PCR
Irf3-F	GGAAAGAAGTGTTGCGGTTAG	Real-time quantitative PCR
Irf3-R	TTGCCATTGGTGTCAGGAG	Real-time quantitative PCR
β-actin-F	GGCACCACACCTTCTACAATG	Real-time quantitative PCR
β-actin-R	GGGGTGTTGAAGGTCTCAAAC	Real-time quantitative PCR
Primers used in genotyping
Primer name	Sequence (5' to 3')	Applications
Isg15-F	CCCTGTGACTGGTGGCTTTG	Genotyping
Isg15-R	GGTCTTCGTGGACTTGTTCC	Genotyping
Primers used in ChIP-qPCR
Primer name	Sequence (5' to 3')	Applications
Irf3-F	CCAGTCCCTTTCCTTCCC	ChIP-qPCR
Irf3-R	GCTTCTGGCTGCTTGCTC	ChIP-qPCR
The sequences of siRNA
Gene name	Sequence (5' to 3')	Applications
Irf3-F	CCTCAGATCTGGCTATTGT	siRNA
Irf3-R	ACAAUAGCCAGACUGAGG	siRNA
Isg15-F	GGGAACAAGTCCACGAAGA	siRNA
Isg15-R	UCUUCGUGGACUUGUUCCC	siRNA
Adamts1-F	TTGGCACATTCAGAAGC	siRNA
Adamts1-R	GCUUCUGAAUGUGCCAA	siRNA
Uba7-F	TCCCACCTCTGCATTATGA	siRNA
Uba7-R	AGGGUGGAGACGAAUACU	siRNA
Ube2l6-F	GCAGAAGAGTTCACCCTTA	siRNA
Ube2l6-R	UAAGGGUGAACUCUUCUGC	siRNA
Herc5-F	GCAGAGAACTCTGATATTA	siRNA
Herc5-R	UAAUAUCAGAGUUCUCUGC	siRNA
Usp18-F	CAATCTGGAACCTGACTAA	siRNA
Usp18-R	UUAGUCAGGUUCCAGAUUG	siRNA
