# Supplementary material for: ISG15 suppresses ovulation and female fertility by ISGylating ADAMTS1
Source: Cell Biosci. 2023 May 11;13:84. doi: 10.1186/s13578-023-01024-4 (PMC10176748; doi:10.1186/s13578-023-01024-4)
Supplement: Supplementary file 7 — Additional file 7: Table S3. The details of antibodies used in the study. [file 13578_2023_1024_MOESM7_ESM.xlsx]

## Sheet: Sheet1
Additional file 7. Table S3. The details of antibodies and dilutions used in the study
Primary antibodies used
Antibody	Raised in	Application	Dilution	Source	Catalogue number
ISG15	Rabbit	Western Blot	1:1000	Abclonal	A1182
ISG15	Rabbit	Immunofluorescence	1:200	Abclonal	A2416
ADAMTS1	Mouse	Western Blot	1:1000	Abclonal	A15356
ADAMTS1	Rabbit	Immunofluorescence	1:200	Proteintech	2749-1-AP
PTGS2	Rabbit	Western Blot	1:1000	Abclonal	A1253
PTGS2	Rabbit	Immunofluorescence	1:200	Proteintech	66351-1-Ig
HAS2	Rabbit	Western Blot	1:2000	Abclonal	A9897
AREG	Rabbit	Western Blot	1:2000	Abclonal	A1860
EREG	Rabbit	Western Blot	1:2000	Abclonal	A16372
RUNX2	Mouse	Western Blot	1:3000	Abmart	TA5186
TNFAIP6	Rabbit	Western Blot	1:1000	Abclonal	A6419
PTX3	Rabbit	Western Blot	1:3000	Abclonal	A12669
PTX3	Rabbit	Immunofluorescence	1:100	Proteintech	13797-1-AP
HERC6	Mouse	Western Blot	1:3000	Abclonal	A14889
TRIM25	Rabbit	Western Blot	1:5000	Proteintech	DF3276
UBA7	Rabbit	Western Blot	1:3000	Abclonal	A9142
UBE2L6	Mouse	Western Blot	1:3000	Affinity	A4282
USP18	Rabbit	Western Blot	1:5000	Santa Cruz	sc-374064
UBIQUITIN	Rabbit	Western Blot	1:3000	Abclonal	A19686
FLAG	Rabbit	Western Blot	1:1000	Proteintech	20543-1-AP
HA	Rabbit	Western Blot	1:1000	Abcam	3724S
ACTB	Rabbit	Western Blot	1:10000	Abclonal	AC026
HA	Rabbit	Chromatin Immunoprecipitation	1:50	Cell signaling	ab9110
IgG	Mouse	Chromatin Immunoprecipitation	1:100	Abclonal	ab6789
HA	Rabbit	Electrophoretic Mobility Shift Assay	1:50	Abcam	3724S
Secondary antibodies used
Antibody	Species Reactivity	Application	Dilution	Source	Catalogue number
Goat Anti-Rabbit IgG (H + L)-HRP Conjugate	Rabbit	Western Blot	1:3000	Bio-rad	1706515
Goat Anti-Mouse IgG (H + L)-HRP Conjugate	Mouse	Western Blot	1:3000	Bio-rad	1706516
FITC Goat Anti-Rabbit IgG (H+L)	Rabbit	Immunofluorescence	1:100	Abclonal	AS011
Cy3 Goat Anti-Rabbit IgG (H+L)	Rabbit	Immunofluorescence	1:100	Abclonal	AS007
